# Supplementary material for: A Versatile Method for Synthesis of Light-Activated, Magnet-Steerable Organic–Inorganic Hybrid Active Colloids
Source: Molecules. 2023 Mar 29;28(7):3048. doi: 10.3390/molecules28073048 (PMC10095668; doi:10.3390/molecules28073048)
Supplement: Supplementary file 1 [file molecules-28-03048-s001.zip]

Archive with 3 entries (3 files):
- molecules-2284649--SupplementaryMaterials.pdf
- Video_S1.avi
- Video_S2.avi
